# Supplementary material for: Molecular Review of Suspected Alport Syndrome Patients—A Single-Centre Experience
Source: Genes (Basel). 2025 Feb 4;16(2):196. doi: 10.3390/genes16020196 (PMC11855357; doi:10.3390/genes16020196)
Supplement: Supplementary file 1 [file genes-16-00196-s001.zip]

Archive with 1 entries (1 files):
- genes-3423569-supplementary.xlsx
